# Supplementary material for: Assessment of the load-velocity profile in the free-weight prone bench pull exercise through different velocity variables and regression models
Source: PLoS One. 2019 Feb 27;14(2):e0212085. doi: 10.1371/journal.pone.0212085 (PMC6392250; doi:10.1371/journal.pone.0212085)
Supplement: S1 Database — The absolute (kg) and relative (%1RM) loads are indicated. (XLSM) [file pone.0212085.s001.xlsm]

## Sheet: 2 sessions
ID	Session	RM	Load1	%RM1	VM1	VMP1	VMAX1	Load2	%RM2	VM2	VMP2	VMAX2	Load3	%RM3	VM3	VMP3	VMAX3	Load4	%RM4	VM4	VMP4	VMAX4	Load5	%RM5	VM5	VMP5	VMAX5	Load6	%RM6	VM6	VMP6	VMAX6	Load7	%RM7	VM7	VMP7	VMAX7	Load8	%RM8	VM8	VMP8	VMAX8	Load9	%RM9	VM9	VMP9	VMAX9	Load10	%RM10
1	1	90	20	22.2222	1.27348	1.25332	2.52778	30	33.3333	1.17741	1.19377	2.14213	40	44.4444	1.05856	1.07216	1.91062	50	55.5556	0.936975	0.958461	1.6917	60	66.6667	0.848698	0.871916	1.42972	70	77.7778	0.693754	0.71788	1.18068	77	85.5556	0.638954	0.638954	1.02002	80	88.8889	0.59384	0.59384	0.923706	90	100	0.472874	0.472874	0.775669
1	2	90	20	22.2222	1.36753	1.34574	2.55248	30	33.3333	1.15553	1.19925	2.04784	40	44.4444	1.02056	1.05504	1.80514	50	55.5556	0.848812	0.874042	1.51377	60	66.6667	0.787319	0.819467	1.34779	70	77.7778	0.631584	0.658376	1.03247	80	88.8889	0.538935	0.538935	0.857679	90	100	0.408483	0.408483	0.652113
2	1	105	20	19.0476	1.74192	1.76434	2.85824	40	38.0952	1.20069	1.23677	2.07122	60	57.1429	1.0116	1.04766	1.65799	70	66.6667	0.874241	0.909728	1.44679	80	76.1905	0.800188	0.837567	1.22375	90	85.7143	0.645636	0.645636	0.992348	100	95.2381	0.581924	0.581924	0.886923	105	100	0.428105	0.428105	0.723869
2	2	102	20	19.6078	1.7365	1.709	3.1249	30	29.4118	1.41445	1.43515	2.49314	40	39.2157	1.23732	1.25545	2.14198	50	49.0196	1.1204	1.14354	1.91813	60	58.8235	0.968269	1.0028	1.61061	70	68.6275	0.890955	0.924947	1.45927	80	78.4314	0.733572	0.765766	1.19962	90	88.2353	0.670794	0.700879	1.04288	100	98.0392	0.537998	0.537998	0.802141	102	100
3	1	90	20	22.2222	1.60045	1.60543	2.69741	40	44.4444	1.15576	1.18531	1.8398	50	55.5556	1.0643	1.11511	1.63731	60	66.6667	0.905233	0.946764	1.39246	70	77.7778	0.777992	0.81302	1.17469	80	88.8889	0.637749	0.637749	0.943319	85	94.4444	0.552927	0.552927	0.853823	90	100	0.469381	0.469381	0.791433
3	2	87	20	22.9885	1.62605	1.63175	2.70303	30	34.4828	1.30029	1.32198	2.20962	40	45.977	1.15258	1.18922	1.8657	50	57.4713	1.01458	1.05089	1.63844	60	68.9655	0.828331	0.848943	1.39302	70	80.4598	0.649891	0.668662	1.15935	80	91.954	0.590096	0.590096	0.946354	85	97.7011	0.509363	0.509363	0.866091	87	100	0.498963	0.498963	0.780449
4	1	90	20	22.2222	1.76867	1.81577	2.78883	40	44.4444	1.11392	1.15276	1.89537	50	55.5556	1.00405	1.05075	1.61696	60	66.6667	0.846073	0.886632	1.35505	70	77.7778	0.654705	0.684003	1.12925	80	88.8889	0.628599	0.628599	0.937988	85	94.4444	0.434588	0.434588	0.794481	90	100	0.462575	0.462575	0.761101
4	2	90	20	22.2222	1.63751	1.65226	2.77724	30	33.3333	1.33997	1.39705	2.21468	40	44.4444	1.19413	1.22717	2.00304	50	55.5556	1.07032	1.11669	1.72823	60	66.6667	0.899548	0.93419	1.43583	70	77.7778	0.790596	0.828156	1.22457	80	88.8889	0.631264	0.638763	0.972431	90	100	0.523861	0.523861	0.828791
5	1	90	20	22.2222	1.44683	1.47316	2.49903	40	44.4444	1.22019	1.25609	1.97512	50	55.5556	0.953762	1.00073	1.65316	60	66.6667	0.897804	0.936509	1.4547	70	77.7778	0.781179	0.827194	1.27644	80	88.8889	0.685839	0.704206	1.07814	85	94.4444	0.593924	0.593924	0.930405	90	100	0.494468	0.494468	0.803696
5	2	90	20	22.2222	1.53387	1.52055	2.73895	30	33.3333	1.33569	1.35391	2.30128	40	44.4444	1.1517	1.17379	2.00252	50	55.5556	1.05043	1.07683	1.80081	60	66.6667	0.948149	0.981867	1.57592	70	77.7778	0.798611	0.82912	1.28106	80	88.8889	0.685364	0.716047	1.07662	85	94.4444	0.566767	0.566767	0.854822	90	100	0.523659	0.523659	0.831877
6	1	75	20	26.6667	1.3502	1.30555	2.80282	30	40	1.18633	1.18635	2.19575	40	53.3333	1.00047	1.01217	1.83848	50	66.6667	0.817598	0.830218	1.56424	60	80	0.656567	0.674128	1.19972	70	93.3333	0.551943	0.551943	0.990316	75	100	0.495261	0.495261	0.88954
6	2	80	20	25	1.49258	1.51734	2.62865	30	37.5	1.25403	1.2903	2.16293	40	50	1.11291	1.1638	1.83395	50	62.5	0.877417	0.920155	1.49755	60	75	0.773201	0.804689	1.29008	70	87.5	0.673151	0.705272	1.06517	80	100	0.537575	0.537575	0.855724
7	1	87	20	22.9885	1.66777	1.69102	2.73892	40	45.977	1.10279	1.11961	1.92237	50	57.4713	0.969828	0.989299	1.62951	60	68.9655	0.855629	0.881622	1.39081	70	80.4598	0.782362	0.819061	1.15636	80	91.954	0.587141	0.587141	0.933321	85	97.7011	0.547066	0.547066	0.835915	87	100	0.40684	0.40684	0.670406
7	2	85	20	23.5294	1.5705	1.56264	2.82283	30	35.2941	1.28326	1.28432	2.29027	40	47.0588	1.09245	1.11689	1.89104	50	58.8235	0.968	0.983797	1.6362	60	70.5882	0.82015	0.841433	1.30075	70	82.3529	0.692909	0.722173	1.07809	80	94.1176	0.602449	0.602449	0.864679	85	100	0.472662	0.472662	0.776028
8	1	105	20	19.0476	1.65112	1.63765	2.87741	40	38.0952	1.23007	1.25892	2.14667	50	47.619	1.09929	1.13666	1.92533	60	57.1429	0.973318	1.01935	1.68547	70	66.6667	0.854048	0.895819	1.42561	80	76.1905	0.762249	0.802335	1.23756	85	80.9524	0.700249	0.733554	1.13086	90	85.7143	0.630981	0.640384	0.994246	100	95.2381	0.531031	0.531031	0.866356	105	100
8	2	105	20	19.0476	1.67501	1.65321	3.01569	30	28.5714	1.39109	1.38833	2.51464	40	38.0952	1.18758	1.19665	2.0946	50	47.619	1.06521	1.08921	1.82318	60	57.1429	0.946674	0.970335	1.57637	70	66.6667	0.859423	0.887884	1.42499	80	76.1905	0.737181	0.770649	1.2146	90	85.7143	0.716513	0.726422	1.0456	100	95.2381	0.504971	0.504971	0.83478	105	100
9	1	115	20	17.3913	1.73222	1.69991	3.10418	40	34.7826	1.30799	1.31931	2.28094	60	52.1739	1.02974	1.07498	1.68615	70	60.8696	0.931314	0.973134	1.51736	80	69.5652	0.853512	0.893223	1.35205	90	78.2609	0.77972	0.82068	1.23623	100	86.9565	0.613493	0.613493	0.991737	110	95.6522	0.631422	0.631422	0.908907	115	100	0.462803	0.462803	0.747965
9	2	115	20	17.3913	1.71289	1.69179	3.13835	30	26.087	1.49643	1.49165	2.65821	40	34.7826	1.35495	1.35163	2.31225	50	43.4783	1.18002	1.20226	1.97201	60	52.1739	1.09267	1.12655	1.79794	70	60.8696	0.922441	0.963933	1.49485	80	69.5652	0.806784	0.848891	1.28762	90	78.2609	0.691196	0.723617	1.07824	100	86.9565	0.575449	0.575449	0.887796	105	91.3043
10	1	80	20	25	1.51484	1.46531	2.96382	30	37.5	1.19411	1.18993	2.2299	40	50	1.0987	1.10743	1.96075	50	62.5	0.989006	1.01303	1.63084	60	75	0.862665	0.891425	1.38691	70	87.5	0.701384	0.73331	1.1219	75	93.75	0.648962	0.648962	1.02506	77	96.25	0.58852	0.58852	0.93292	80	100	0.467468	0.467468	0.848646
10	2	85	20	23.5294	1.62315	1.63888	2.7045	30	35.2941	1.37076	1.3737	2.38154	40	47.0588	1.18429	1.1901	2.0731	50	58.8235	1.04339	1.05976	1.77428	60	70.5882	0.868355	0.889158	1.45857	70	82.3529	0.766054	0.8018	1.15424	80	94.1176	0.607658	0.635318	0.979361	85	100	0.486177	0.486177	0.806807
11	1	80	20	25	1.45961	1.47184	2.46735	40	50	1.02344	1.05325	1.5937	50	62.5	0.871819	0.914667	1.35533	60	75	0.829397	0.865217	1.21561	70	87.5	0.676176	0.703407	0.99901	80	100	0.514889	0.514889	0.831654
11	2	82	20	24.3902	1.62432	1.64566	2.65287	30	36.5854	1.27814	1.30067	2.16519	40	48.7805	1.1003	1.12629	1.83429	50	60.9756	0.988369	1.01914	1.56871	60	73.1707	0.797106	0.831167	1.20956	70	85.3659	0.691805	0.719163	1.02253	80	97.561	0.564072	0.564072	0.863335	82	100	0.499619	0.499619	0.803465
12	1	80	20	25	1.39592	1.37401	2.69106	30	37.5	1.19089	1.19945	2.13163	40	50	1.04439	1.06549	1.76415	50	62.5	0.934793	0.96594	1.49557	60	75	0.77253	0.804462	1.21476	70	87.5	0.648449	0.648449	0.996748	75	93.75	0.596764	0.596764	0.930325	77	96.25	0.530125	0.530125	0.892769	80	100	0.512541	0.512541	0.896917
12	2	85	20	23.5294	1.39843	1.40128	2.65866	30	35.2941	1.22429	1.25573	2.10795	40	47.0588	1.03198	1.06534	1.76143	50	58.8235	0.873957	0.908851	1.43138	60	70.5882	0.781553	0.805127	1.33953	70	82.3529	0.677305	0.70415	1.11283	80	94.1176	0.51329	0.51329	0.878122	85	100	0.465219	0.465219	0.759542
13	1	75	20	26.6667	1.23774	1.23771	2.20912	40	53.3333	0.869314	0.874746	1.57092	50	66.6667	0.739975	0.765621	1.17005	55	73.3333	0.660629	0.679202	1.13485	60	80	0.68985	0.715888	1.02033	72	96	0.520638	0.520638	0.800394	75	100	0.482351	0.482351	0.728582
13	2	72	20	27.7778	1.33882	1.34164	2.42687	30	41.6667	1.07473	1.07654	1.94849	40	55.5556	0.927158	0.939207	1.65332	50	69.4444	0.781366	0.796951	1.34015	60	83.3333	0.650877	0.668017	1.0384	70	97.2222	0.545691	0.545691	0.74806	72	100	0.481051	0.481051	0.673674
14	1	110	20	18.1818	1.68692	1.65585	3.14624	30	27.2727	1.44544	1.45335	2.58193	40	36.3636	1.30285	1.33224	2.27793	50	45.4545	1.13934	1.17075	2.02229	60	54.5455	1.00713	1.04231	1.74618	70	63.6364	0.911589	0.957516	1.48993	80	72.7273	0.840117	0.874691	1.46302	90	81.8182	0.693388	0.726766	1.09864	100	90.9091	0.589602	0.589602	0.928099	105	95.4545
14	2	105	20	19.0476	1.74196	1.74646	2.99512	40	38.0952	1.35893	1.38653	2.30495	50	47.619	1.10379	1.13486	1.95045	60	57.1429	0.985905	1.01064	1.6863	70	66.6667	0.868496	0.894982	1.49012	80	76.1905	0.756149	0.785019	1.24387	90	85.7143	0.607042	0.631516	1.06185	100	95.2381	0.535164	0.535164	0.903484	105	100	0.50036	0.50036	0.853161
15	1	110	20	18.1818	1.56358	1.57779	2.8878	30	27.2727	1.38786	1.41228	2.38663	40	36.3636	1.18559	1.21338	1.9886	50	45.4545	1.04573	1.08658	1.75482	60	54.5455	0.904709	0.944026	1.50648	70	63.6364	0.807554	0.859732	1.28903	80	72.7273	0.745157	0.787397	1.16798	90	81.8182	0.617226	0.617226	0.973228	100	90.9091	0.546602	0.546602	0.866287	110	100
15	2	107	20	18.6916	1.59545	1.57301	3.11806	30	28.0374	1.4602	1.46713	2.59596	40	37.3832	1.21888	1.24946	2.13335	50	46.729	1.07264	1.11664	1.86114	60	56.0748	0.965439	1.00798	1.56212	70	65.4206	0.850088	0.892798	1.37853	80	74.7664	0.745388	0.787125	1.21567	90	84.1121	0.636282	0.636282	0.999136	100	93.4579	0.494526	0.494526	0.880518	105	98.1308
16	1	85	20	23.5294	1.41596	1.40686	2.63285	30	35.2941	1.11831	1.10917	2.22019	40	47.0588	0.903212	0.906268	1.73611	50	58.8235	0.742741	0.745729	1.54939	60	70.5882	0.648787	0.656324	1.34184	70	82.3529	0.679184	0.714663	1.16148	80	94.1176	0.558281	0.581213	1.05066	85	100	0.489754	0.489754	0.858343
16	2	82	20	24.3902	1.39565	1.36887	2.74284	30	36.5854	1.20491	1.20303	2.29553	40	48.7805	0.983597	0.991722	1.90408	50	60.9756	0.899616	0.931065	1.61707	60	73.1707	0.738377	0.768797	1.32042	70	85.3659	0.627625	0.654069	1.12532	80	97.561	0.57309	0.57309	0.992058	82	100	0.52309	0.52309	0.792058
17	1	75	20	26.6667	1.38644	1.39279	2.50486	30	40	1.07413	1.08464	1.93195	40	53.3333	0.91507	0.937764	1.5887	50	66.6667	0.770603	0.80184	1.2856	60	80	0.592625	0.622592	1.03356	70	93.3333	0.539673	0.539673	0.866741	75	100	0.518703	0.518703	0.918665
17	2	72	20	27.7778	1.39325	1.39719	2.68978	30	41.6667	1.06274	1.06574	2.0637	40	55.5556	1.0239	1.04088	1.79125	50	69.4444	0.786661	0.799122	1.45112	60	83.3333	0.697332	0.724816	1.17233	70	97.2222	0.507942	0.507942	0.862185	72	100	0.477317	0.477317	0.798637
18	1	80	20	25	1.23834	1.22424	2.52634	30	37.5	1.0368	1.03825	1.97173	40	50	0.914433	0.93385	1.6807	50	62.5	0.782791	0.808402	1.38798	60	75	0.67145	0.696375	1.15237	70	87.5	0.579361	0.579361	0.878918	80	100	0.485065	0.485065	0.783993
18	2	82	20	24.3902	1.2289	1.20222	2.66132	30	36.5854	1.0691	1.05879	2.12067	40	48.7805	0.959549	0.972677	1.72869	50	60.9756	0.775942	0.78747	1.42336	60	73.1707	0.674261	0.704453	1.1794	70	85.3659	0.604059	0.619201	0.987881	80	97.561	0.488725	0.488725	0.834925	82	100	0.431526	0.431526	0.806908
[truncated: 8 more columns]
